# Supplementary material for: Effects of Different Prenatal Nutrition Strategies on the Liver Metabolome of Bulls and Its Correlation with Body and Liver Weight
Source: Metabolites. 2022 May 14;12(5):441. doi: 10.3390/metabo12050441 (PMC9143101; doi:10.3390/metabo12050441)
Supplement: Supplementary file 1 [file metabolites-12-00441-s001.zip]

Archive with 1 entries (1 files):
- metabolites-1671960-supplementary.xlsx
