# Supplementary material for: Effects of Different Prenatal Nutrition Strategies on the Liver Metabolome of Bulls and Its Correlation with Body and Liver Weight
Source: Metabolites. 2022 May 14;12(5):441. doi: 10.3390/metabo12050441 (PMC9143101; doi:10.3390/metabo12050441)
Supplement: Supplementary file 1 [file metabolites-12-00441-s001.zip › metabolites-1671960-supplementary.xlsx]

## Sheet: Sheet 1
Table S1. Liver metabolites (µM; mean ± standard deviation) of bulls submitted to the different prenatal nutrition approaches (NP, PP and FP) with their respective p values.
Metabolite	NP	PP	FP	p value
Gly*	1232.37 ± 151.581ab	1099.418 ± 86.607a	1325.665 ± 187.35b	0.024
C14:2-OH*	0.006 ± 0.004a	0.002 ± 0.005ab	0.001 ± 0.001b	0.042
Alpha-aaa*	8.155 ± 2.106a	8.432 ± 3.799a	4.457 ± 1.773b	0.043
Carnosine*	122.607 ± 29.842a	107.313 ± 27.338ab	84.363 ± 12.275b	0.050
Ac-Orn	2.623 ± 1.206	1.902 ± 0.831	1.427 ± 0.445	0.059
Creatinine	21.218 ± 2.37	27.362 ± 7.889	21.523 ± 1.059	0.078
Pro	155.068 ± 25.747	125.383 ± 32.32	114.97 ± 28.065	0.087
PC aa C42:0	0.04 ± 0.013	0.128 ± 0.132	0.034 ± 0.016	0.102
SDMA	0.47 ± 0.097	0.44 ± 0.095	0.378 ± 0.058	0.117
Lys	48.172 ± 13.423	44.18 ± 7.949	37.743 ± 10.136	0.124
Spermine	1.313 ± 0.16	1.53 ± 0.319	1.628 ± 0.244	0.130
Ile	82.727 ± 11.542	73.817 ± 8.255	68.017 ± 18.801	0.145
C3	0.773 ± 1.051	3.75 ± 5.1	0.402 ± 0.505	0.145
SM C20:2	0.006 ± 0.015	0.141 ± 0.232	0 ± 0	0.149
His	158.915 ± 35.706	132.107 ± 19.071	134.23 ± 21.113	0.161
C18:1	0.046 ± 0.036	0.066 ± 0.03	0.031 ± 0.02	0.170
PC ae C44:6	0.074 ± 0.017	0.278 ± 0.35	0.083 ± 0.023	0.177
C4:1	0 ± 0.001	0.006 ± 0.01	0 ± 0	0.190
C6 (C4:1-DC)	0.064 ± 0.087	1.214 ± 2.182	0.025 ± 0.031	0.193
Arg	1.118 ± 0.688	1.596 ± 0.656	0.88 ± 0.7	0.195
t4-OH-Pro	25.957 ± 5.288	22.842 ± 8.715	19.565 ± 2.846	0.201
C16-OH	0.005 ± 0.005	0.001 ± 0.003	0.002 ± 0.004	0.202
C4	0.122 ± 0.11	2.781 ± 4.797	0.063 ± 0.074	0.208
PC ae C38:5	1.939 ± 1.765	4.47 ± 3.916	1.939 ± 1.522	0.211
Ala	657.708 ± 58.863	692.775 ± 187.171	555.102 ± 109.93	0.214
C0	4.641 ± 4.572	33.13 ± 52.416	3.681 ± 3.241	0.219
C5	0.098 ± 0.089	2.422 ± 4.692	0.05 ± 0.059	0.231
C18:2	0.012 ± 0.01	0.021 ± 0.022	0.006 ± 0.009	0.241
Kynurenine	0.465 ± 0.378	0.782 ± 0.372	0.817 ± 0.391	0.242
Leu	119.887 ± 20.655	103.522 ± 7.819	104.002 ± 25.071	0.248
lysoPC a C26:1	0.141 ± 0.129	0.262 ± 0.214	0.113 ± 0.102	0.272
Orn	68.867 ± 33.284	54.345 ± 10.532	53.992 ± 13.63	0.275
C9	0.015 ± 0.021	0.02 ± 0.02	0.005 ± 0.009	0.300
PC ae C42:0	0.226 ± 0.05	0.284 ± 0.078	0.248 ± 0.055	0.302
C7-DC	0.021 ± 0.023	0.024 ± 0.017	0.008 ± 0.013	0.302
PC ae C36:4	1.849 ± 2.181	5.664 ± 6.836	2.34 ± 2.109	0.305
Sarcosine	2.027 ± 0.613	2.478 ± 0.388	2.013 ± 0.715	0.321
PC ae C34:2	2.4 ± 1.476	4.738 ± 5.033	2.112 ± 1.282	0.329
PC ae C38:4	1.805 ± 1.524	3.501 ± 2.758	2.023 ± 1.443	0.330
ADMA	0.087 ± 0.045	0.067 ± 0.035	0.06 ± 0.031	0.332
C3-OH	0.012 ± 0.02	0.033 ± 0.043	0.007 ± 0.018	0.335
PC ae C44:4	0.027 ± 0.006	0.071 ± 0.091	0.032 ± 0.024	0.345
C18	0.124 ± 0.157	1.302 ± 2.93	0.055 ± 0.082	0.353
C14	0.038 ± 0.063	1.906 ± 4.554	0.009 ± 0.009	0.354
C8	0.047 ± 0.042	2.382 ± 5.643	0.053 ± 0.015	0.354
C16	0.046 ± 0.049	3.25 ± 7.814	0.023 ± 0.02	0.357
C12	0.02 ± 0.017	3.674 ± 8.929	0.02 ± 0.011	0.361
PC aa C24:0	0.094 ± 0.083	21.246 ± 51.809	0.078 ± 0.059	0.363
C10	0.051 ± 0.024	1.498 ± 3.553	0.046 ± 0.021	0.363
PC aa C42:1	0.033 ± 0.021	0.064 ± 0.068	0.028 ± 0.03	0.365
lysoPC a C20:4	0.699 ± 0.726	1.894 ± 2.869	0.575 ± 0.655	0.368
lysoPC a C14:0	0.31 ± 0.133	1.022 ± 1.775	0.276 ± 0.219	0.371
PC ae C44:5	0.063 ± 0.028	0.217 ± 0.37	0.069 ± 0.023	0.372
PC aa C36:5	2.474 ± 2.471	4.679 ± 3.948	2.434 ± 2.174	0.376
lysoPC a C20:3	0.395 ± 0.341	0.755 ± 0.687	0.396 ± 0.358	0.386
Dopamine	1.45 ± 0.906	1.013 ± 0.427	1.873 ± 1.44	0.388
lysoPC a C16:1	0.285 ± 0.407	0.742 ± 1.01	0.28 ± 0.253	0.392
PC aa C38:6	2.956 ± 3.504	6.326 ± 8.728	2.069 ± 2.493	0.394
PC aa C36:4	10.98 ± 10.579	26.172 ± 38.714	9.508 ± 7.792	0.407
C5:1	0.022 ± 0.019	0.024 ± 0.028	0.009 ± 0.014	0.417
Ser	119.568 ± 51.946	117.823 ± 31.955	146.137 ± 38.302	0.419
lysoPC a C18:0	7.454 ± 9.548	48.807 ± 108.015	7.69 ± 8.447	0.420
lysoPC a C18:1	2.949 ± 4.178	7.241 ± 8.911	3.233 ± 3.341	0.423
C2	1.731 ± 1.631	12.786 ± 27.85	1.407 ± 0.997	0.425
Tyr	41.788 ± 6.81	39.332 ± 3.341	37.657 ± 5.759	0.433
lysoPC a C26:0	0.116 ± 0.092	0.228 ± 0.187	0.163 ± 0.141	0.453
lysoPC a C16:0	7.151 ± 13.801	40.099 ± 91.16	6.242 ± 9.515	0.453
PC ae C36:1	6.118 ± 4.648	4.706 ± 4.143	9.208 ± 8.495	0.467
lysoPC a C24:0	0.114 ± 0.12	0.215 ± 0.276	0.1 ± 0.072	0.479
C12-DC	0.047 ± 0.01	0.053 ± 0.012	0.055 ± 0.014	0.495
PC ae C40:6	0.775 ± 0.804	1.28 ± 0.984	0.747 ± 0.662	0.497
Val	124.783 ± 22.897	116.945 ± 6.649	112.11 ± 22.837	0.501
PC ae C36:3	1.256 ± 0.774	2.602 ± 2.637	1.837 ± 1.822	0.502
PC ae C34:3	2.979 ± 2.734	5.923 ± 5.652	4.1 ± 4.32	0.532
Histamine	19.805 ± 9.193	13.055 ± 6.181	19.033 ± 15.295	0.533
C16:1-OH	0.032 ± 0.019	0.023 ± 0.013	0.024 ± 0.01	0.535
C5-M-DC	0.074 ± 0.067	0.058 ± 0.031	0.039 ± 0.048	0.54
C5-DC (C6-OH)	0.079 ± 0.105	0.077 ± 0.096	0.027 ± 0.065	0.559
C10:2	0.037 ± 0.006	0.036 ± 0.027	0.026 ± 0.015	0.561
PC ae C42:5	0.584 ± 0.337	0.865 ± 0.633	0.626 ± 0.385	0.570
Met-SO	0.412 ± 0.21	0.403 ± 0.179	0.535 ± 0.291	0.574
PC ae C36:5	2.157 ± 1.95	4.31 ± 3.483	2.149 ± 1.406	0.578
Serotonin	0.913 ± 0.183	1 ± 0.419	1.082 ± 0.184	0.613
PC ae C40:5	1.05 ± 1.066	1.68 ± 1.488	1.044 ± 1.086	0.618
C16:2-OH	0.016 ± 0.02	0.007 ± 0.012	0.014 ± 0.016	0.628
PC ae C44:3	0.041 ± 0.034	0.027 ± 0.023	0.039 ± 0.019	0.639
PC ae C34:1	4.408 ± 3.034	3.158 ± 2.321	3.348 ± 1.695	0.640
Asn	62.173 ± 14.053	60.82 ± 8.63	56.163 ± 10.419	0.642
PC aa C34:3	3.248 ± 2.956	4.279 ± 3.165	5.78 ± 6.413	0.643
SM C24:1	11.022 ± 16.457	21.456 ± 33.575	10.635 ± 10.143	0.659
PC aa C34:1	40.554 ± 27.184	57.004 ± 42.761	42.633 ± 24.146	0.660
Taurine	537.023 ± 188.942	458.555 ± 142.26	488.738 ± 120.888	0.672
PC ae C42:3	0.086 ± 0.07	0.15 ± 0.15	0.112 ± 0.131	0.677
PC aa C38:5	10.925 ± 13.44	15.031 ± 13.968	8.438 ± 9.697	0.680
Spermidine	0.698 ± 0.184	0.717 ± 0.138	0.783 ± 0.184	0.682
C3:1	0.002 ± 0.005	0.001 ± 0.002	0.001 ± 0.001	0.685
C12:1	0.25 ± 0.049	0.281 ± 0.109	0.267 ± 0.046	0.693
PC aa C32:2	4.852 ± 5.525	3.154 ± 3.998	6.473 ± 8.901	0.694
PC ae C42:2	0.096 ± 0.066	0.139 ± 0.132	0.1 ± 0.066	0.695
Cit	5.968 ± 0.855	6.668 ± 2.69	5.71 ± 1.838	0.701
SM (OH) C22:2	1.304 ± 1.72	2.33 ± 2.684	1.677 ± 1.598	0.706
SM (OH) C14:1	3.775 ± 3.915	2.189 ± 1.866	3.325 ± 3.647	0.711
PC aa C36:2	150.357 ± 178.639	81.788 ± 78.354	130.833 ± 153.144	0.717
PC ae C38:3	1.221 ± 1.137	1.856 ± 1.729	1.36 ± 1.114	0.718
C14:1-OH	0.008 ± 0.01	0.012 ± 0.012	0.012 ± 0.006	0.718
PC ae C42:4	0.184 ± 0.21	0.311 ± 0.353	0.2 ± 0.267	0.72
SM C26:0	0.095 ± 0.071	0.128 ± 0.149	0.17 ± 0.213	0.729
PC aa C32:3	11.405 ± 20.226	5.102 ± 7.584	7.442 ± 9.018	0.737
PC aa C26:0	0.458 ± 0.225	0.548 ± 0.229	0.471 ± 0.167	0.741
PC aa C30:0	2.515 ± 1.782	1.897 ± 1.471	2.45 ± 1.003	0.741
SM C18:0	7.187 ± 4.577	9.843 ± 7.94	8.132 ± 4.174	0.744
C16:2	0.008 ± 0.005	0.007 ± 0.008	0.01 ± 0.008	0.747
PC ae C40:1	0.143 ± 0.109	0.283 ± 0.255	0.184 ± 0.131	0.751
SM C24:0	9.303 ± 8.905	7.578 ± 7.379	11.392 ± 9.056	0.753
Met	16.81 ± 3.038	15.648 ± 2.4	15.497 ± 4.304	0.753
SM C26:1	0.111 ± 0.12	0.114 ± 0.115	0.074 ± 0.059	0.763
Putrescine	0.75 ± 0.193	0.795 ± 0.456	0.878 ± 0.227	0.766
PC aa C42:2	0.089 ± 0.064	0.091 ± 0.066	0.068 ± 0.048	0.770
Thr	65.055 ± 13.185	62.453 ± 5.428	66.83 ± 15.821	0.780
C5-OH (C3-DC-M)	0.061 ± 0.076	0.061 ± 0.033	0.037 ± 0.079	0.787
Asp	222.628 ± 90.706	219.418 ± 89.071	194.539 ± 50.7	0.790
PC ae C40:3	0.48 ± 0.474	0.677 ± 0.735	0.473 ± 0.476	0.800
PC ae C32:1	1.128 ± 1.001	0.992 ± 0.81	1.369 ± 1.094	0.810
PC ae C40:4	0.709 ± 0.755	0.962 ± 0.923	0.682 ± 0.705	0.814
PC ae C38:6	4.585 ± 5.27	5.643 ± 5.507	3.681 ± 4.956	0.822
PC aa C40:1	0.315 ± 0.071	0.343 ± 0.097	0.319 ± 0.077	0.825
C14:1	0.014 ± 0.032	0.026 ± 0.036	0.023 ± 0.032	0.827
PC ae C42:1	0.104 ± 0.067	0.114 ± 0.095	0.087 ± 0.055	0.829
PC aa C40:3	0.198 ± 0.148	0.165 ± 0.149	0.228 ± 0.235	0.841
C3-DC (C4-OH)	0.047 ± 0.043	0.035 ± 0.04	0.043 ± 0.032	0.841
PC ae C36:0	2.973 ± 3.734	2.187 ± 2.697	1.964 ± 2.432	0.842
PC aa C40:6	7.041 ± 10.01	5.732 ± 6.433	4.31 ± 6.663	0.846
PC aa C42:5	0.096 ± 0.084	0.116 ± 0.088	0.086 ± 0.088	0.850
Phe	43.59 ± 7.333	42.343 ± 2.807	41.675 ± 6.907	0.850
PC ae C30:0	0.388 ± 0.234	0.376 ± 0.318	0.462 ± 0.284	0.852
PC ae C32:2	2.156 ± 2.23	3.4 ± 4.957	2.761 ± 3.483	0.854
PC aa C36:1	59.356 ± 49.423	52.583 ± 73.299	72.917 ± 61.815	0.856
SM (OH) C22:1	3.987 ± 2.318	4.222 ± 3.343	4.74 ± 0.649	0.861
SM C16:1	2.72 ± 3.637	4.11 ± 5.15	3.66 ± 4.19	0.864
PC aa C34:2	51.298 ± 63.867	62.098 ± 66.512	42.953 ± 49.705	0.866
C5:1-DC	0.005 ± 0.013	0.005 ± 0.009	0.002 ± 0.006	0.870
PC aa C36:3	23.755 ± 22.318	30.417 ± 26.578	24.85 ± 20.384	0.877
C6:1	0.35 ± 0.531	0.229 ± 0.482	0.212 ± 0.494	0.883
PC ae C34:0	1.529 ± 1.269	1.373 ± 1.948	1.858 ± 1.698	0.883
Trp	14.147 ± 2.156	14.057 ± 1.152	13.648 ± 1.961	0.884
Gln	474.462 ± 110.717	491.047 ± 86.037	501.442 ± 77.926	0.884
PC ae C38:1	1.794 ± 1.605	1.644 ± 2.069	2.18 ± 2.003	0.887
PC aa C38:0	0.743 ± 0.657	0.915 ± 0.686	0.741 ± 0.692	0.887
lysoPC a C28:1	0.28 ± 0.254	0.358 ± 0.316	0.336 ± 0.253	0.889
PC aa C40:4	5.939 ± 7.457	4.101 ± 5.396	4.926 ± 6.262	0.892
PC aa C42:4	0.049 ± 0.041	0.062 ± 0.064	0.049 ± 0.042	0.896
Glu	1088.16 ± 333.319	1028.428 ± 138.218	1043.632 ± 199.445	0.905
PC aa C32:1	4.333 ± 3.049	6.158 ± 5.526	4.138 ± 1.648	0.909
PC aa C40:5	15.983 ± 21.051	11.604 ± 16.042	12.805 ± 18.977	0.922
PC aa C38:4	28.005 ± 33.94	27.943 ± 29.662	22.1 ± 26.683	0.932
lysoPC a C18:2	7.146 ± 13.547	7.324 ± 10.961	5.144 ± 8.106	0.934
C10:1	0.351 ± 0.051	0.358 ± 0.092	0.342 ± 0.085	0.934
SM (OH) C24:1	0.39 ± 0.243	0.413 ± 0.351	0.444 ± 0.14	0.941
H1	11290.5 ± 15232.359	9006.833 ± 11969.41	8444.65 ± 16393.421	0.943
PC aa C38:3	13.529 ± 15.693	13.437 ± 14.474	11.048 ± 11.302	0.945
PC aa C40:2	0.094 ± 0.076	0.111 ± 0.106	0.103 ± 0.059	0.946
PC aa C34:4	1.713 ± 2.393	2.128 ± 2.755	2.085 ± 2.023	0.950
PC aa C36:0	3.284 ± 4.693	4.04 ± 4.89	3.269 ± 4.439	0.950
C16:1	0.076 ± 0.018	0.072 ± 0.023	0.074 ± 0.025	0.952
lysoPC a C17:0	0.569 ± 0.839	0.671 ± 0.79	0.714 ± 0.836	0.955
PC aa C32:0	3.28 ± 2.278	2.918 ± 2.4	3.18 ± 1.508	0.957
PC aa C42:6	0.222 ± 0.135	0.239 ± 0.159	0.254 ± 0.251	0.959
PC aa C36:6	3.45 ± 4.208	3.318 ± 4.457	2.802 ± 3.539	0.961
PC ae C38:0	1.69 ± 1.604	1.939 ± 2.057	1.686 ± 1.702	0.964
C18:1-OH	0.015 ± 0.014	0.014 ± 0.009	0.016 ± 0.009	0.967
PC ae C38:2	1.767 ± 1.678	1.627 ± 1.792	1.892 ± 1.804	0.968
PC ae C36:2	9.375 ± 11.65	10.607 ± 10.09	10.98 ± 11.742	0.968
PC ae C40:2	0.319 ± 0.27	0.357 ± 0.369	0.323 ± 0.272	0.974
SM (OH) C16:1	3.914 ± 4.108	3.941 ± 4.692	4.423 ± 4.143	0.975
lysoPC a C28:0	0.457 ± 0.366	0.468 ± 0.409	0.422 ± 0.321	0.977
SM C16:0	38.55 ± 40.033	43.557 ± 46.592	40.313 ± 34.135	0.978
PC ae C30:2	0.494 ± 0.48	0.498 ± 0.607	0.55 ± 0.522	0.982
C14:2	0.023 ± 0.009	0.023 ± 0.022	0.024 ± 0.006	0.984
PC ae C30:1	0.834 ± 0.771	0.863 ± 1.509	0.846 ± 0.886	0.999
PC aa C28:1	0.773 ± 0.689	0.767 ± 0.732	0.767 ± 0.501	1.00
* These metabolites were significant to prenatal nutritional treatments effect.
